# Supplementary material for: Metacognitive therapy for insomnia: An open cohort study on clinical outcomes and the role of cognitive-attentional syndrome factors in insomnia
Source: Sleep Med X. 2025 Sep 25;10:100153. doi: 10.1016/j.sleepx.2025.100153 (PMC12513231; doi:10.1016/j.sleepx.2025.100153)
Supplement: Multimedia component 2 [file mmc2.xlsx]

## Sheet: During treatment
Variable	Valid	Missing	% Missing	Missing decimal	Average	Lowest	Highest
CAS_Neg_BASELINE	26	5	16.1%	0.16129	0.195503	12.9%	45.2%
CAS_Neg_W1	18	13	41.9%	0.419355
CAS_Neg_W2	26	5	16.1%	0.16129
CAS_Neg_W3	27	4	12.9%	0.129032
CAS_Neg_W4	26	5	16.1%	0.16129
CAS_Neg_W5	27	4	12.9%	0.129032
CAS_Neg_W6	27	4	12.9%	0.129032
CAS_Neg_W7	25	6	19.4%	0.193548
CAS_Neg_W8	26	5	16.1%	0.16129
CAS_Neg_W9	27	4	12.9%	0.129032
CAS_Neg_W10	26	5	16.1%	0.16129
CAS_Pos_BASELINE	26	5	16.1%	0.16129
CAS_Pos_W1	18	13	41.9%	0.419355
CAS_Pos_W2	26	5	16.1%	0.16129
CAS_Pos_W3	27	4	12.9%	0.129032
CAS_Pos_W4	26	5	16.1%	0.16129
CAS_Pos_W5	27	4	12.9%	0.129032
CAS_Pos_W6	27	4	12.9%	0.129032
CAS_Pos_W7	25	6	19.4%	0.193548
CAS_Pos_W8	26	5	16.1%	0.16129
CAS_Pos_W9	27	4	12.9%	0.129032
CAS_Pos_W10	26	5	16.1%	0.16129
CAS_Strategies_BASELINE	22	9	29.0%	0.290323
CAS_Strategies_W1	17	14	45.2%	0.451613
CAS_Strategies_W2	22	9	29.0%	0.290323
CAS_Strategies_W3	25	6	19.4%	0.193548
CAS_Strategies_W4	24	7	22.6%	0.225806
CAS_Strategies_W5	26	5	16.1%	0.16129
CAS_Strategies_W6	26	5	16.1%	0.16129
CAS_Strategies_W7	24	7	22.6%	0.225806
CAS_Strategies_W8	24	7	22.6%	0.225806
CAS_Strategies_W9	26	5	16.1%	0.16129
CAS_Strategies_W10	25	6	19.4%	0.193548
HADS_Anxiety_BASELINE	23	8	25.8%	0.258065	0.466398	25.8%	58.1%
HADS_Anxiety_W1	18	13	41.9%	0.419355
HADS_Anxiety_W10	19	12	38.7%	0.387097
HADS_Anxiety_W2	13	18	58.1%	0.580645
HADS_Anxiety_W3	14	17	54.8%	0.548387
HADS_Anxiety_W4	13	18	58.1%	0.580645
HADS_Anxiety_W5	14	17	54.8%	0.548387
HADS_Anxiety_W6	16	15	48.4%	0.483871
HADS_Anxiety_W7	16	15	48.4%	0.483871
HADS_Anxiety_W8	16	15	48.4%	0.483871
HADS_Anxiety_W9	18	13	41.9%	0.419355
HADS_Anxiety_W10	19	12	38.7%	0.387097
HADS_Depression_BASELINE	22	9	29.0%	0.290323
HADS_Depression_W1	18	13	41.9%	0.419355
HADS_Depression_W10	19	12	38.7%	0.387097
HADS_Depression_W2	13	18	58.1%	0.580645
HADS_Depression_W3	14	17	54.8%	0.548387
HADS_Depression_W4	13	18	58.1%	0.580645
HADS_Depression_W5	14	17	54.8%	0.548387
HADS_Depression_W6	16	15	48.4%	0.483871
HADS_Depression_W7	16	15	48.4%	0.483871
HADS_Depression_W8	16	15	48.4%	0.483871
HADS_Depression_W9	18	13	41.9%	0.419355
HADS_Depression_W10	19	12	38.7%	0.387097
ISI_Sum_BASELINE	27	4	12.9%	0.129032	0.240469	12.9%	35.5%
ISI_Sum_W1	19	12	38.7%	0.387097
ISI_Sum_W2	21	10	32.3%	0.322581
ISI_Sum_W3	25	6	19.4%	0.193548
ISI_Sum_W4	20	11	35.5%	0.354839
ISI_Sum_W5	25	6	19.4%	0.193548
ISI_Sum_W6	25	6	19.4%	0.193548
ISI_Sum_W7	23	8	25.8%	0.258065
ISI_Sum_W8	23	8	25.8%	0.258065
ISI_Sum_W9	26	5	16.1%	0.16129
ISI_Sum_W10	25	6	19.4%	0.193548

## Sheet: Follow-up
Variable	Time	Valid	Missing	Missing%	Average
CAS_Neg_FU3M	3	12	19	0.612903	0.596774
CAS_Pos_FU3M	3	12	19	0.612903
CAS_Strategies_FU3M	3	12	19	0.612903
HADS_Anxiety_FU3M	3	13	18	0.580645
HADS_Depression_FU3M	3	13	18	0.580645
ISI_Sum_FU3M	3	13	18	0.580645
CAS_Neg_FU6M	6	15	16	0.516129	0.505376
CAS_Pos_FU6M	6	15	16	0.516129
CAS_Strategies_FU6M	6	16	15	0.483871
HADS_Anxiety_FU6M	6	15	16	0.516129
HADS_Depression_FU6M	6	15	16	0.516129
ISI_Sum_FU6M	6	16	15	0.483871
CAS_Neg_FU12M	12	15	16	0.516129	0.55914
CAS_Pos_FU12M	12	15	16	0.516129
CAS_Strategies_FU12M	12	13	18	0.580645
HADS_Anxiety_FU12M	12	14	17	0.548387
HADS_Depression_FU12M	12	13	18	0.580645
ISI_Sum_FU12M	12	12	19	0.612903
